# Supplementary material for: Universal radiation tolerant semiconductor
Source: Nat Commun. 2023 Aug 10;14:4855. doi: 10.1038/s41467-023-40588-0 (PMC10415340; doi:10.1038/s41467-023-40588-0)
Supplement: Supplementary file 3 — Source Data [file 41467_2023_40588_MOESM3_ESM.xlsx]

## Sheet: Лист1
Fig1a										Fig.2h
ch	random	5e16 ch	1e16 ch	3e16 ch	1e17 ch	1e17 random				eV	O-K beta		eV	O-K gamma		eV	O-K amor
1	0	0	0	0	0	0				510.097	0.02218		510.053	0.01557		510.053	0.0196
2	0	0	0	0	0	0				510.197	0.0203		510.153	0.00359		510.153	0.02817
3	0	0	0	0	0	0				510.297	0.02588		510.253	0.01287		510.253	0.01868
4	0	0	0	0	0	0				510.397	0.02587		510.353	0.03497		510.353	0.01375
5	0	0	0	0	0	0				510.497	0.01699		510.453	0.03695		510.453	0.03548
6	0	0	0	0	0	0				510.597	0.0201		510.553	0.03114		510.553	0.04101
7	0	0	0	0	0	0				510.697	0.01987		510.653	0.03403		510.653	0.03016
8	0	0	0	0	0	0				510.797	0.01999		510.753	0.03891		510.753	0.0379
9	0	0	0	0	0	0				510.897	0.02095		510.853	0.02868		510.853	0.04129
10	0	0	0	0	0	0				510.997	0.0159		510.953	0.01935		510.953	0.03134
11	0	0	0	0	0	0				511.097	0.01424		511.053	0.02859		511.053	0.03435
12	0	0	0	0	0	0				511.197	0.00977		511.153	0.03518		511.153	0.03137
13	0	0	0	0	0	0				511.297	0.00724		511.253	0.02475		511.253	0.02615
14	0	0	0	0	0	0				511.397	0.01232		511.353	0.0276		511.353	0.02784
15	0	0	0	0	0	0				511.497	0.01922		511.453	0.02878		511.453	0.01985
16	0	0	0	0	0	0				511.597	0.0117		511.553	0.03908		511.553	0.01875
17	0	0	0	0	0	0				511.697	0.01863		511.653	0.03584		511.653	0.04065
18	0	0	0	0	0	0				511.797	0.02161		511.753	0.03645		511.753	0.04183
19	0	0	0	0	0	0				511.897	0.01779		511.853	0.02732		511.853	0.03898
20	0	0	0	0	0	0				511.997	0.02193		511.953	0.02802		511.953	0.03769
21	0	0	0	0	0	0				512.097	0.01327		512.053	0.02155		512.053	0.04064
22	0	0	0	0	0	0				512.197	0.01204		512.153	0.00625		512.153	0.04199
23	0	0	0	0	0	0				512.297	0.01687		512.253	0.01753		512.253	0.04053
24	0	0	0	0	0	0				512.397	0.01967		512.354	0.023		512.354	0.02197
25	0	0	0	0	0	0				512.497	0.01585		512.453	0.02997		512.453	0.02294
26	0	0	0	0	0	0				512.597	0.00947		512.553	0.03217		512.553	0.02958
27	0	0	0	0	0	0				512.697	0.02336		512.653	0.0311		512.653	0.03146
28	0	0	0	0	0	0				512.797	0.02938		512.753	0.01655		512.753	0.03858
29	0	0	0	0	0	0				512.897	0.03346		512.854	0.02594		512.854	0.0444
30	0	0	0	0	0	0				512.997	0.02613		512.953	0.02439		512.953	0.05568
31	0	0	0	0	0	0				513.097	0.01816		513.053	0.02349		513.053	0.05158
32	0	0	0	0	0	0				513.197	0.01582		513.153	0.00488		513.153	0.04787
33	0	0	0	0	0	0				513.297	0.01627		513.253	0.00655		513.253	0.04334
34	0	0	0	0	0	0				513.397	0.01602		513.354	0.00939		513.354	0.04378
35	0	0	0	0	0	0				513.497	0.01358		513.453	0.00472		513.453	0.04221
36	0	0	0	0	0	0				513.597	0.0068		513.553	0.00458		513.553	0.03998
37	4	0	0	0	0	0				513.697	0.01098		513.653	0.00293		513.653	0.03268
38	100	0	0	0	0	0				513.797	0.00989		513.753	0.01004		513.753	0.03394
39	3946	0	0	0	0	0				513.897	0.00524		513.854	0.01695		513.854	0.04448
40	7787	0	0	0	0	0				513.997	0.00958		513.953	0.00931		513.953	0.03947
41	7769	0	0	0	0	0				514.097	0.01205		514.053	0.01042		514.053	0.03604
42	7613	0	0	0	-1	-2				514.197	0.01112		514.153	0.01724		514.153	0.04045
43	7482	0	0	0	6	10				514.297	0.01091		514.253	0.0311		514.253	0.04203
44	7428	0	-1	0	-22	-33				514.397	0.01185		514.354	0.02692		514.354	0.04085
45	7367	0	6	0	98	144				514.497	0.01222		514.453	0.0222		514.453	0.0366
46	7235	0	-19	0	-248	-380				514.597	0.01683		514.553	0.02533		514.553	0.04512
47	7300	1	88	0	3143	4625				514.697	0.0155		514.653	0.03655		514.653	0.04595
48	9205	4	-169	1	6592	9511				514.797	0.00788		514.753	0.03857		514.753	0.04263
49	9736	27	3919	37	6737	9676				514.897	0.00901		514.854	0.02704		514.854	0.03672
50	9668	395	6405	357	6634	9745				514.997	0.00583		514.953	0.028		514.953	0.03411
51	9431	5024	6284	5011	6555	9502				515.097	0.01298		515.053	0.02764		515.053	0.03451
52	9373	6493	6416	6064	6421	9422				515.197	0.01937		515.153	0.02098		515.153	0.04283
53	9335	6379	6267	6066	6390	9347				515.297	0.01827		515.253	0.0219		515.253	0.05335
54	9124	6517	6074	6056	6324	9069				515.397	0.01936		515.354	0.00505		515.354	0.04716
55	9106	6206	5978	5890	6174	9072				515.497	0.02592		515.453	0.01413		515.453	0.04065
56	8991	6073	5941	5914	6141	9071				515.597	0.01889		515.553	0.03368		515.553	0.03511
57	8889	6046	5844	5925	6144	8902				515.697	0.02222		515.653	0.03336		515.653	0.04472
58	8763	5868	5796	5767	5946	8730				515.797	0.01983		515.753	0.02301		515.753	0.04534
59	8700	5847	5883	5672	5880	8561				515.897	0.02577		515.854	0.02866		515.854	0.05008
60	8652	5640	5767	5620	5969	8406				515.997	0.01736		515.953	0.04045		515.953	0.03938
61	8454	5775	5676	5338	5885	8434				516.097	0.01842		516.053	0.04236		516.053	0.03677
62	8424	5589	5568	5529	5778	8465				516.197	0.02436		516.153	0.03902		516.153	0.03657
63	8317	5589	5475	5400	5670	8327				516.297	0.029		516.253	0.02085		516.253	0.04202
64	8242	5472	5470	5239	5643	8178				516.397	0.02261		516.354	0.01458		516.354	0.04713
65	8136	5423	5429	5369	5540	8118				516.497	0.0207		516.453	0.0116		516.453	0.04189
66	8077	5445	5281	5278	5555	7959				516.597	0.01245		516.553	0.01405		516.553	0.03719
67	8061	5371	5278	5250	5440	7867				516.697	0.01424		516.653	0.0182		516.653	0.03905
68	7904	5157	5166	5101	5344	7905				516.797	0.01412		516.753	0.02962		516.753	0.04426
69	7852	5298	5106	5090	5335	7729				516.897	0.0223		516.854	0.03371		516.854	0.05038
70	7800	5150	5177	5030	5190	7685				516.997	0.0221		516.953	0.0571		516.953	0.06142
71	7695	5087	5028	5040	5170	7664				517.097	0.02158		517.053	0.08619		517.053	0.05421
72	7641	5020	4881	4974	5155	7625				517.197	0.02278		517.153	0.06706		517.153	0.05396
73	7511	5022	4949	4874	5265	7393				517.297	0.03204		517.253	0.04696		517.253	0.0601
74	7494	4957	4887	4909	5041	7350				517.397	0.03852		517.354	0.0296		517.354	0.06069
75	7444	4908	4846	4774	4975	7461				517.497	0.03427		517.453	0.02733		517.453	0.05123
76	7355	4777	4829	4547	5050	7296				517.597	0.02988		517.553	0.02296		517.553	0.04207
77	7298	4682	4752	4654	4848	7318				517.697	0.01998		517.653	0.03323		517.653	0.03564
78	7228	4766	4692	4650	4884	7218				517.797	0.0267		517.753	0.03603		517.753	0.0422
79	7167	4763	4605	4498	4790	7239				517.897	0.02785		517.854	0.02926		517.854	0.04352
80	7163	4841	4591	4556	4726	7124				517.997	0.02207		517.953	0.02674		517.953	0.04542
81	7046	4626	4473	4548	4811	7011				518.097	0.01676		518.053	0.02686		518.053	0.04975
82	7011	4626	4527	4537	4734	6932				518.197	0.01583		518.153	0.01263		518.153	0.04785
83	6933	4534	4554	4442	4612	6995				518.297	0.02233		518.253	0.01864		518.253	0.0404
84	6931	4467	4445	4373	4481	6993				518.397	0.02048		518.354	0.02572		518.354	0.04515
85	6859	4455	4467	4418	4620	6934				518.497	0.01713		518.453	0.02114		518.453	0.03815
86	6744	4409	4365	4395	4488	6733				518.597	0.015		518.553	0.017		518.553	0.0374
87	6651	4442	4367	4197	4553	6682				518.697	0.0153		518.653	0.02404		518.653	0.03627
88	6697	4260	4352	4248	4576	6608				518.797	0.01288		518.753	0.02524		518.753	0.03497
89	6653	4215	4275	4131	4457	6796				518.897	0.01195		518.854	0.01712		518.854	0.03301
90	6612	4273	4256	4089	4442	6517				518.997	0.01519		518.953	0.01912		518.953	0.03577
91	6517	4225	4309	4162	4437	6547				519.097	0.01534		519.053	0.01007		519.053	0.03572
92	6476	4241	4239	4056	4263	6386				519.197	0.02201		519.153	0.02946		519.153	0.03184
93	6476	4226	4098	3989	4344	6243				519.297	0.02133		519.253	0.03602		519.253	0.02875
94	6377	4123	4055	3991	4315	6400				519.397	0.01377		519.354	0.04035		519.354	0.04033
95	6379	4078	4036	4039	4195	6319				519.497	0.01882		519.453	0.03508		519.453	0.06039
96	6346	4094	4070	3929	4107	6292				519.597	0.02576		519.553	0.02407		519.553	0.06702
97	6324	3936	4001	4057	4128	6375				519.697	0.02584		519.653	0.01475		519.653	0.06429
98	6196	4143	3990	3890	4111	6178				519.797	0.01969		519.753	0.0158		519.753	0.05943
99	6189	4011	4015	3972	4103	6204				519.897	0.02448		519.854	0.01095		519.854	0.04703
100	6128	4037	3967	3926	4147	6094				519.997	0.02332		519.953	0.02329		519.953	0.0395
101	6103	3997	3949	3743	4041	6006				520.097	0.0231		520.053	0.02377		520.053	0.03966
102	6045	3880	3813	3842	4067	5941				520.197	0.02586		520.153	0.03328		520.153	0.04374
103	6022	3760	3854	3716	3964	6078				520.297	0.03198		520.253	0.02983		520.253	0.04037
104	6040	3773	3902	3813	4066	5915				520.397	0.02468		520.354	0.02573		520.354	0.04054
105	5909	3849	3903	3758	4055	6006				520.497	0.0159		520.453	0.03885		520.453	0.03978
106	5910	3910	3900	3747	3949	5763				520.597	0.01873		520.553	0.04071		520.553	0.05139
107	5883	3840	3751	3651	3934	5817				520.697	0.01528		520.653	0.04183		520.653	0.04936
108	5850	3691	3726	3740	3928	5909				520.797	0.00687		520.753	0.03621		520.753	0.05042
109	5829	3656	3654	3636	3834	5860				520.897	0.00607		520.854	0.02579		520.854	0.0591
110	5725	3680	3630	3649	3743	5664				520.997	0.00949		520.953	0.02268		520.953	0.05931
111	5671	3632	3591	3510	3853	5564				521.097	0.0118		521.053	0.02607		521.053	0.04357
112	5694	3516	3610	3539	3800	5658				521.197	0.00738		521.153	0.02968		521.153	0.03815
113	5674	3677	3584	3462	3784	5672				521.297	0.00653		521.253	0.03713		521.253	0.05156
114	5620	3683	3469	3450	3688	5538				521.397	0.0064		521.354	0.04843		521.354	0.05159
115	5594	3504	3481	3519	3577	5552				521.497	0.01613		521.453	0.04836		521.453	0.05315
116	5564	3497	3414	3424	3706	5584				521.597	0.01815		521.553	0.04097		521.553	0.04889
117	5536	3482	3459	3415	3626	5497				521.697	0.03217		521.653	0.04338		521.653	0.04822
118	5530	3555	3561	3354	3675	5431				521.797	0.03442		521.753	0.03703		521.753	0.04893
119	5413	3429	3397	3382	3574	5321				521.897	0.02336		521.854	0.02591		521.854	0.04924
120	5417	3411	3454	3321	3613	5432				521.997	0.02033		521.953	0.0281		521.953	0.04981
121	5398	3488	3445	3346	3476	5502				522.097	0.019		522.053	0.03353		522.053	0.05203
122	5319	3323	3363	3261	3447	5325				522.197	0.01769		522.153	0.02114		522.153	0.0522
123	5269	3377	3426	3303	3491	5391				522.297	0.00888		522.253	0.02825		522.253	0.0468
124	5316	3411	3361	3329	3575	5313				522.397	0.01288		522.354	0.0221		522.354	0.03792
125	5334	3233	3237	3307	3297	5314				522.497	0.00848		522.453	0.01276		522.453	0.03385
126	5255	3420	3291	3325	3352	5130				522.597	0.01746		522.553	0.02635		522.553	0.03064
127	5229	3365	3288	3241	3349	5056				522.697	0.01661		522.653	0.02433		522.653	0.03611
128	5234	3284	3313	3221	3345	5147				522.797	0.01936		522.753	0.01464		522.753	0.04002
129	5156	3346	3202	3140	3377	5092				522.897	0.01362		522.854	0.00418		522.854	0.04612
130	5126	3268	3183	3120	3311	4913				522.997	0.01602		522.953	0.01945		522.953	0.04924
131	5080	3253	3210	3247	3225	5078				523.097	0.01496		523.053	0.02976		523.053	0.04982
132	5084	3240	3193	3161	3240	5082				523.197	0.01355		523.153	0.03079		523.153	0.05282
133	4993	3256	3112	3072	3285	5036				523.297	0.01792		523.253	0.04112		523.253	0.04902
134	5055	3209	3102	3016	3285	4928				523.397	0.02969		523.354	0.03077		523.354	0.04918
135	5026	3182	3042	2983	3188	4987				523.497	0.02791		523.453	0.0386		523.453	0.04839
136	4980	3232	3058	3038	3206	4885				523.597	0.02518		523.553	0.03425		523.553	0.05119
137	4978	3038	3051	3005	3215	4896				523.697	0.01991		523.653	0.0355		523.653	0.05974
138	4982	3086	3037	2974	3140	4884				523.797	0.02446		523.753	0.04168		523.753	0.05813
139	4907	3052	3036	3071	3106	4997				523.897	0.01876		523.854	0.03405		523.854	0.06387
140	4927	2999	2982	3015	3191	4809				523.997	0.02169		523.953	0.02814		523.953	0.07269
141	4881	2937	2898	3001	3169	4893				524.097	0.02153		524.053	0.02601		524.053	0.06771
142	4802	3028	2977	2935	3097	4758				524.197	0.0204		524.153	0.0122		524.153	0.06337
143	4816	2986	2935	2955	3103	4722				524.297	0.02139		524.253	0.01027		524.253	0.05736
144	4801	3006	2995	2843	3121	4839				524.397	0.01752		524.354	0.01945		524.354	0.05082
145	4777	2911	2945	2857	3212	4731				524.497	0.01404		524.453	0.01389		524.453	0.04396
146	4709	2909	2912	2811	3079	4676				524.597	0.01855		524.553	0.02798		524.553	0.04782
147	4789	2862	2918	2764	2911	4715				524.697	0.01686		524.653	0.02868		524.653	0.04558
148	4703	2806	3003	2797	2938	4679				524.797	0.0154		524.753	0.02496		524.753	0.04917
149	4678	2865	2814	2763	2934	4761				524.897	0.01714		524.854	0.02676		524.854	0.05338
150	4642	2787	2843	2706	2859	4776				524.997	0.02162		524.953	0.02492		524.953	0.06097
151	4675	2784	2786	2769	2936	4670				525.097	0.02422		525.053	0.01971		525.053	0.07062
152	4611	2919	2730	2696	2939	4626				525.197	0.0291		525.153	0.01321		525.153	0.07033
153	4613	2825	2803	2666	2818	4628				525.297	0.03623		525.253	0.01467		525.253	0.05895
154	4586	2737	2831	2693	2931	4549				525.397	0.02174		525.354	0.02262		525.354	0.04581
155	4560	2772	2783	2722	2897	4611				525.497	0.01662		525.453	0.02915		525.453	0.05924
156	4549	2739	2735	2711	2816	4559				525.597	0.02889		525.553	0.027		525.553	0.05835
157	4498	2787	2670	2592	2835	4510				525.697	0.03231		525.653	0.02646		525.653	0.06665
158	4519	2703	2557	2623	2851	4540				525.797	0.03145		525.753	0.03414		525.753	0.0573
159	4516	2697	2713	2584	2794	4629				525.897	0.01868		525.854	0.03612		525.854	0.0605
160	4515	2649	2665	2592	2802	4524				525.997	0.01734		525.953	0.04065		525.953	0.05901
161	4474	2690	2689	2566	2785	4346				526.097	0.01357		526.053	0.02112		526.053	0.05828
162	4452	2628	2632	2574	2740	4373				526.197	0.02562		526.153	0.02847		526.153	0.06316
163	4405	2575	2658	2527	2798	4406				526.297	0.02637		526.253	0.03316		526.253	0.07343
164	4398	2713	2598	2573	2825	4394				526.397	0.01952		526.354	0.03813		526.354	0.07146
165	4399	2530	2606	2511	2736	4308				526.497	0.01909		526.453	0.03913		526.453	0.06772
166	4377	2582	2549	2532	2705	4231				526.597	0.01967		526.553	0.03768		526.553	0.06737
167	4349	2573	2546	2481	2711	4247				526.697	0.02206		526.653	0.02765		526.653	0.0662
168	4336	2475	2572	2513	2610	4288				526.797	0.02277		526.753	0.02501		526.753	0.06323
169	4315	2555	2472	2462	2666	4209				526.897	0.02134		526.854	0.02926		526.854	0.06635
170	4310	2522	2530	2373	2677	4147				526.997	0.02634		526.953	0.0382		526.953	0.05888
171	4225	2420	2503	2424	2529	4138				527.097	0.02557		527.053	0.02852		527.053	0.06892
172	4194	2447	2455	2439	2488	4030				527.197	0.02949		527.153	0.03461		527.153	0.07079
173	4117	2404	2499	2346	2488	3973				527.297	0.02844		527.253	0.03016		527.253	0.06403
174	4067	2343	2355	2343	2432	3953				527.397	0.01839		527.354	0.03424		527.354	0.06129
175	4019	2392	2359	2291	2425	3972				527.497	0.01991		527.453	0.03148		527.453	0.06208
176	3945	2359	2370	2272	2471	3956				527.597	0.02359		527.553	0.04424		527.553	0.05856
177	3920	2328	2312	2240	2443	3910				527.697	0.0295		527.653	0.0584		527.653	0.05385
178	3959	2321	2281	2282	2337	3976				527.797	0.02686		527.753	0.044		527.753	0.05024
179	3916	2347	2338	2182	2353	3924				527.897	0.02785		527.854	0.02644		527.854	0.05695
180	3890	2232	2297	2201	2427	3796				527.997	0.02354		527.953	0.03472		527.953	0.05456
181	3881	2301	2270	2202	2320	3749				528.097	0.01954		528.053	0.04346		528.053	0.05869
182	3833	2295	2237	2252	2385	3810				528.197	0.02525		528.153	0.04396		528.153	0.05261
183	3902	2298	2234	2181	2316	3822				528.297	0.03206		528.253	0.04677		528.253	0.04873
184	3817	2212	2276	2261	2356	3754				528.397	0.0272		528.354	0.03765		528.354	0.05363
185	3839	2288	2206	2185	2385	3815				528.497	0.02827		528.453	0.03497		528.453	0.05192
186	3812	2212	2274	2168	2283	3768				528.597	0.02246		528.553	0.0274		528.553	0.04738
187	3799	2199	2223	2081	2300	3710				528.697	0.02638		528.653	0.02511		528.653	0.05801
188	3817	2149	2211	2188	2237	3739				528.797	0.02929		528.753	0.02556		528.753	0.06406
189	3786	2199	2181	2138	2296	3721				528.897	0.03		528.854	0.03535		528.854	0.06849
190	3734	2165	2098	2121	2343	3826				528.997	0.03513		528.953	0.04614		528.953	0.0629
191	3754	2131	2158	2107	2363	3799				529.097	0.03021		529.053	0.04605		529.053	0.06199
192	3720	2080	2102	2142	2310	3822				529.197	0.03455		529.153	0.04499		529.153	0.07134
193	3691	2110	2171	2195	2189	3691				529.297	0.03337		529.253	0.04067		529.253	0.0648
194	3725	2139	2110	2108	2289	3653				529.397	0.04238		529.354	0.03615		529.354	0.07415
195	3647	2121	2141	2022	2266	3634				529.497	0.04274		529.453	0.04095		529.453	0.07816
196	3658	2103	2151	2051	2201	3590				529.597	0.03426		529.553	0.03189		529.553	0.07932
197	3735	2123	2160	1984	2205	3733				529.697	0.02774		529.653	0.02963		529.653	0.07577
198	3657	2156	2121	1985	2182	3700				529.797	0.02578		529.753	0.03685		529.753	0.07296
199	3668	2107	2079	2033	2151	3677				529.897	0.01819		529.854	0.03592		529.854	0.07146
200	3671	2153	2161	2002	2211	3587				529.997	0.02141		529.953	0.03955		529.953	0.07301
201	3648	2050	2113	2013	2200	3528				530.097	0.02411		530.053	0.0422		530.053	0.0666
202	3612	2076	2088	2071	2135	3585				530.197	0.02022		530.153	0.05059		530.153	0.06929
203	3619	2071	2077	2056	2291	3600				530.297	0.01918		530.253	0.04806		530.253	0.06938
204	3554	2042	2135	2012	2098	3678				530.397	0.02999		530.354	0.04954		530.354	0.07454
205	3587	2022	2098	2045	2058	3517				530.497	0.03629		530.453	0.05855		530.453	0.06944
206	3588	2022	2000	2000	2241	3587				530.597	0.03643		530.553	0.05603		530.553	0.06892
207	3593	2110	2038	1997	2104	3536				530.697	0.03198		530.653	0.05417		530.653	0.08584
208	3573	2055	1927	2045	2068	3539				530.797	0.03436		530.753	0.05275		530.753	0.086
209	3604	2093	1960	1939	2017	3416				530.897	0.03209		530.854	0.05938		530.854	0.07816
210	3560	2064	1887	1962	2042	3393				530.997	0.03017		530.953	0.0437		530.953	0.06721
211	3525	2093	1950	1968	2089	3402				531.097	0.02582		531.053	0.05026		531.053	0.06825
212	3507	2007	1939	1966	2139	3370				531.197	0.02411		531.153	0.03975		531.153	0.08379
213	3461	1933	1989	1956	2153	3495				531.297	0.02973		531.253	0.04524		531.253	0.08737
214	3530	1944	1985	1924	2123	3451				531.397	0.02847		531.354	0.0539		531.354	0.08808
215	3464	1956	2007	1985	2045	3519				531.497	0.03432		531.453	0.04383		531.453	0.08928
216	3475	1935	1910	1988	2036	3514				531.597	0.03543		531.553	0.03297		531.553	0.07753
217	3450	1903	1868	1876	2055	3370				531.697	0.03493		531.653	0.04534		531.653	0.07291
218	3473	1925	1938	1894	2055	3295				531.797	0.02855		531.753	0.04422		531.753	0.07519
219	3469	1958	1981	1903	2049	3331				531.897	0.02599		531.854	0.04356		531.854	0.07685
220	3435	1933	1881	1901	1966	3486				531.997	0.03001		531.953	0.04264		531.953	0.07869
221	3459	1993	1937	1829	2036	3459				532.097	0.03883		532.053	0.05004		532.053	0.08356
222	3407	1920	1930	1860	2105	3363				532.197	0.03354		532.153	0.04364		532.153	0.09388
223	3375	1885	1984	1792	1998	3350				532.297	0.03411		532.253	0.04393		532.253	0.09344
224	3400	1882	1884	1879	1912	3425				532.397	0.03716		532.354	0.04528		532.354	0.0902
225	3381	1891	1865	1856	2008	3314				532.497	0.04085		532.453	0.04914		532.453	0.08356
226	3345	1874	1891	1782	1995	3394				532.597	0.04854		532.553	0.05031		532.553	0.07713
227	3359	1829	1874	1902	2004	3365				532.697	0.04881		532.653	0.04845		532.653	0.0789
228	3349	1895	1809	1891	1998	3283				532.797	0.03323		532.753	0.05767		532.753	0.08283
229	3360	1903	1842	1847	1922	3319				532.897	0.03806		532.854	0.05628		532.854	0.08022
230	3329	1852	1853	1748	1937	3345				532.997	0.03356		532.953	0.04754		532.953	0.08697
231	3312	1815	1790	1846	1968	3354				533.097	0.04564		533.053	0.06176		533.053	0.08897
232	3335	1930	1866	1787	1934	3302				533.197	0.04133		533.153	0.0606		533.153	0.09444
233	3322	1826	1901	1738	1909	3361				533.297	0.03067		533.253	0.0623		533.253	0.09299
234	3296	1748	1766	1799	1927	3253				533.397	0.02963		533.354	0.05315		533.354	0.10595
235	3327	1815	1791	1795	1986	3345				533.497	0.03189		533.453	0.05293		533.453	0.11127
236	3269	1775	1809	1738	1894	3237				533.597	0.03448		533.553	0.06298		533.553	0.1113
237	3327	1730	1885	1731	1851	3203				533.697	0.03505		533.653	0.07431		533.653	0.11136
238	3277	1865	1771	1721	1879	3154				533.797	0.04591		533.753	0.08186		533.753	0.11404
239	3256	1819	1801	1679	1883	3201				533.897	0.04948		533.854	0.09085		533.854	0.11753
240	3275	1777	1791	1699	1897	3234				533.997	0.05361		533.953	0.08356		533.953	0.13939
241	3256	1778	1784	1690	1906	3241				534.097	0.0562		534.053	0.08943		534.053	0.14937
242	3210	1741	1814	1735	1969	3147				534.197	0.06589		534.153	0.09996		534.153	0.14341
243	3217	1800	1826	1707	1858	3214				534.297	0.07179		534.253	0.10815		534.253	0.15414
244	3215	1679	1818	1704	1881	3158				534.397	0.0782		534.354	0.13175		534.354	0.17651
245	3243	1725	1741	1733	1818	3187				534.497	0.08189		534.453	0.14514		534.453	0.18774
246	3149	1786	1699	1745	1745	3176				534.597	0.09767		534.553	0.15051		534.553	0.20323
247	3221	1784	1706	1701	1838	3109				534.697	0.11114		534.653	0.15739		534.653	0.21634
248	3162	1732	1780	1702	1860	3178				534.797	0.13232		534.753	0.17424		534.753	0.23737
249	3196	1671	1661	1691	1862	3135				534.897	0.15079		534.854	0.20133		534.854	0.2606
250	3165	1799	1721	1656	1764	3120				534.997	0.16691		534.953	0.21263		534.953	0.28544
251	3164	1678	1764	1630	1781	3170				535.097	0.19084		535.053	0.21294		535.053	0.30277
252	3192	1730	1744	1694	1818	3166				535.197	0.20588		535.153	0.24048		535.153	0.32198
253	3151	1695	1663	1684	1795	3185				535.297	0.217		535.253	0.25069		535.253	0.34615
254	3105	1678	1653	1661	1801	3145				535.397	0.2388		535.354	0.27454		535.354	0.37256
255	3141	1688	1722	1595	1748	3115				535.497	0.2575		535.453	0.30533		535.453	0.39022
256	3112	1674	1721	1654	1780	3110				535.597	0.27504		535.553	0.33424		535.553	0.41874
257	3089	1721	1695	1635	1721	3065				535.697	0.30048		535.653	0.36082		535.653	0.45902
258	3107	1627	1598	1647	1803	3084				535.797	0.32822		535.753	0.38822		535.753	0.48775
259	3119	1659	1672	1605	1759	3113				535.897	0.36175		535.854	0.4318		535.854	0.52173
260	3088	1723	1731	1618	1706	3138				535.997	0.4019		535.953	0.4561		535.953	0.56106
261	3101	1711	1734	1669	1732	3080				536.097	0.43056		536.053	0.47853		536.053	0.58463
262	3088	1686	1646	1655	1729	3151				536.197	0.45371		536.153	0.5107		536.153	0.61326
263	3100	1666	1635	1608	1734	3112				536.297	0.49908		536.253	0.54431		536.253	0.64893
264	3067	1677	1624	1606	1766	2961				536.397	0.53985		536.354	0.59024		536.354	0.67754
265	3056	1686	1660	1593	1788	3075				536.497	0.58028		536.453	0.61407		536.453	0.71272
266	3071	1589	1679	1658	1701	3077				536.597	0.62841		536.553	0.64804		536.553	0.75478
267	3045	1660	1592	1700	1651	2977				536.697	0.66574		536.653	0.67962		536.653	0.78505
268	3018	1655	1628	1573	1731	2918				536.797	0.70506		536.753	0.71691		536.753	0.82116
269	3054	1641	1628	1643	1759	2867				536.897	0.75095		536.854	0.74722		536.854	0.85334
270	3061	1515	1562	1624	1703	2999				536.997	0.78564		536.953	0.77065		536.953	0.86389
271	3002	1670	1613	1625	1639	3014				537.097	0.80968		537.053	0.80788		537.053	0.88085
272	2999	1612	1596	1514	1703	2944				537.197	0.84161		537.153	0.82768		537.153	0.89686
273	2991	1647	1593	1499	1685	3039				537.297	0.87343		537.253	0.85838		537.253	0.9249
274	3014	1638	1659	1584	1696	2938				537.397	0.90379		537.354	0.88463		537.354	0.94663
275	3057	1599	1562	1583	1748	2924				537.497	0.93005		537.453	0.92147		537.453	0.95722
276	3010	1564	1582	1585	1695	2933				537.597	0.95731		537.553	0.94489		537.553	0.96623
277	2968	1620	1599	1558	1705	2781				537.697	0.97452		537.653	0.95796		537.653	0.98745
278	2992	1655	1626	1568	1673	2951				537.797	0.97659		537.753	0.97723		537.753	0.99639
279	2992	1638	1639	1540	1726	3002				537.897	0.98726		537.854	0.99274		537.854	0.99305
280	2995	1616	1612	1627	1789	2886				537.997	0.99498		537.953	0.99529		537.953	0.99789
281	3003	1534	1577	1534	1768	2924				538.097	0.99796		538.053	0.98989		538.053	0.99455
282	2954	1581	1561	1551	1789	2945				538.197	1		538.153	0.97847		538.153	1
283	2975	1690	1545	1553	1787	2991				538.297	0.99601		538.253	0.99389		538.253	0.98825
284	2974	1683	1588	1570	1747	2944				538.397	0.98487		538.354	1		538.354	0.97526
285	2913	1635	1607	1615	1764	2871				538.497	0.97808		538.453	0.99143		538.453	0.97716
286	2936	1764	1575	1583	1843	2913				538.597	0.96903		538.553	0.98885		538.553	0.97922
287	2922	1733	1679	1662	1902	2960				538.697	0.96418		538.653	0.98472		538.653	0.9695
288	2885	1761	1618	1648	1930	2962				538.797	0.96328		538.753	0.98857		538.753	0.96221
289	2947	1859	1576	1667	1920	2937				538.897	0.95311		538.854	0.9819		538.854	0.9634
290	2896	1743	1681	1736	2048	2950				538.997	0.95182		538.953	0.9684		538.953	0.95423
291	2903	1789	1689	1814	2162	2926				539.097	0.93569		539.053	0.96237		539.053	0.94802
292	2879	1896	1727	1738	2196	2892				539.197	0.93276		539.153	0.94749		539.153	0.94312
293	2947	1938	1804	1845	2251	2895				539.297	0.91848		539.253	0.93696		539.253	0.931
294	2919	2054	1827	1859	2348	2914				539.397	0.90382		539.354	0.93162		539.354	0.93098
295	2855	2108	1813	1939	2326	2999				539.497	0.89349		539.453	0.92205		539.453	0.91751
296	2896	2242	1877	1931	2408	2986				539.597	0.89668		539.553	0.91638		539.553	0.91195
297	2849	2250	1942	2051	2509	2906				539.697	0.89272		539.653	0.9064		539.653	0.91648
298	2841	2308	1972	2148	2462	2930				539.797	0.896		539.753	0.90139		539.753	0.91482
299	2828	2322	2010	2248	2500	2893				539.897	0.8888		539.854	0.8934		539.854	0.89753
300	2830	2468	2112	2248	2636	2950				539.997	0.87927		539.953	0.88791		539.953	0.88473
301	2841	2443	2190	2349	2620	2860				540.097	0.87719		540.053	0.87053		540.053	0.88205
302	2820	2451	2202	2412	2716	2981				540.197	0.87193		540.153	0.85986		540.153	0.87957
303	2806	2539	2319	2530	2635	2997				540.297	0.87795		540.253	0.84565		540.253	0.87815
304	2818	2557	2377	2477	2675	3010				540.397	0.87194		540.354	0.84996		540.354	0.88194
305	2827	2658	2416	2520	2708	2905				540.497	0.86509		540.453	0.85371		540.453	0.88135
306	2798	2518	2410	2556	2689	2913				540.597	0.86457		540.553	0.8578		540.553	0.87783
307	2807	2553	2452	2472	2647	2930				540.697	0.85741		540.653	0.84902		540.653	0.88446
308	2782	2503	2530	2528	2706	2884				540.797	0.85072		540.753	0.83832		540.753	0.88171
309	2762	2466	2524	2438	2727	2866				540.897	0.84592		540.854	0.8202		540.854	0.88293
310	2767	2520	2612	2471	2766	2982				540.997	0.83035		540.953	0.83179		540.953	0.86529
311	2776	2417	2597	2447	2682	2867				541.097	0.82893		541.053	0.84713		541.053	0.84516
312	2754	2507	2551	2467	2690	3016				541.197	0.8385		541.153	0.86002		541.153	0.84326
313	2734	2438	2524	2495	2706	2963				541.297	0.84408		541.253	0.85816		541.253	0.85492
314	2770	2493	2573	2563	2697	2974				541.397	0.83953		541.354	0.84809		541.354	0.86998
315	2744	2454	2459	2499	2663	2920				541.497	0.8319		541.453	0.86699		541.453	0.86556
316	2732	2469	2339	2502	2660	2993				541.597	0.83172		541.553	0.87803		541.553	0.86086
317	2725	2353	2459	2475	2539	2941				541.697	0.83622		541.653	0.87924		541.653	0.85543
318	2732	2434	2481	2369	2648	2887				541.797	0.83641		541.753	0.87625		541.753	0.84609
319	2722	2467	2395	2414	2702	2965				541.897	0.84687		541.854	0.88723		541.854	0.82046
320	2700	2453	2405	2375	2550	2975				541.997	0.85431		541.953	0.87366		541.953	0.81611
321	2726	2438	2440	2369	2591	2936				542.097	0.85407		542.053	0.88267		542.053	0.81897
322	2698	2407	2416	2386	2576	2993				542.197	0.85777		542.153	0.89752		542.153	0.81085
323	2734	2369	2393	2285	2705	2869				542.297	0.85136		542.253	0.91055		542.253	0.80426
324	2713	2412	2385	2304	2595	2907				542.397	0.84642		542.354	0.92405		542.354	0.80688
325	2671	2356	2302	2349	2455	2894				542.497	0.84198		542.453	0.94332		542.453	0.79559
326	2700	2320	2285	2318	2571	2866				542.597	0.84089		542.553	0.95992		542.553	0.7821
327	2734	2310	2310	2282	2511	2865				542.697	0.84891		542.653	0.96427		542.653	0.78368
328	2703	2318	2278	2208	2531	2768				542.797	0.85084		542.753	0.95764		542.753	0.77238
329	2674	2333	2377	2327	2552	2846				542.897	0.84776		542.854	0.95643		542.854	0.77207
330	2668	2225	2333	2241	2396	2723				542.997	0.86122		542.953	0.96868		542.953	0.75891
331	2657	2288	2289	2185	2485	2852				543.097	0.8611		543.053	0.96933		543.053	0.7536
332	2638	2230	2299	2209	2532	2752				543.197	0.86227		543.153	0.96097		543.153	0.74958
333	2666	2264	2247	2198	2537	2780				543.297	0.86496		543.253	0.95199		543.253	0.74407
334	2667	2159	2204	2131	2393	2757				543.397	0.86609		543.354	0.95078		543.354	0.74215
335	2637	2278	2218	2283	2397	2834				543.497	0.86148		543.453	0.95555		543.453	0.72714
336	2633	2208	2216	2128	2323	2678				543.597	0.8575		543.553	0.95595		543.553	0.71622
337	2637	2252	2225	2093	2333	2672				543.697	0.86125		543.653	0.9652		543.653	0.70223
338	2594	2153	2195	2114	2346	2742				543.797	0.86633		543.753	0.96021		543.753	0.70449
339	2636	2150	2118	2139	2267	2690				543.897	0.86439		543.854	0.949		543.854	0.70693
340	2609	2232	2193	2166	2252	2681				543.997	0.86653		543.953	0.93325		543.953	0.69691
341	2618	2076	2246	2046	2362	2708				544.097	0.86261		544.053	0.90979		544.053	0.68745
342	2590	2147	2222	2061	2248	2633				544.197	0.8503		544.153	0.89428		544.153	0.66831
343	2592	2069	2181	2038	2240	2620				544.297	0.83379		544.253	0.87715		544.253	0.66048
344	2622	2030	2104	2021	2227	2554				544.397	0.81058		544.354	0.86373		544.354	0.66137
345	2596	2101	2126	2012	2232	2575				544.497	0.80255		544.453	0.83335		544.453	0.66052
346	2602	2147	2052	1880	2192	2526				544.597	0.76867		544.553	0.80232		544.553	0.64928
347	2620	2063	2107	1976	2072	2515				544.697	0.74623		544.653	0.77962		544.653	0.63645
348	2578	1905	2073	2023	2113	2671				544.797	0.73689		544.753	0.77327		544.753	0.61341
349	2586	2028	2042	2003	2110	2595				544.897	0.71987		544.854	0.74947		544.854	0.60119
350	2573	1925	1934	1947	2035	2459				544.997	0.69346		544.953	0.7352		544.953	0.60155
351	2586	2029	2068	1964	2040	2464				545.097	0.67829		545.053	0.71404		545.053	0.60855
352	2571	1959	2062	1911	2035	2480				545.197	0.66428		545.153	0.68222		545.153	0.6027
353	2596	1915	1952	1897	2007	2440				545.297	0.64527		545.253	0.66845		545.253	0.59658
354	2572	1927	1945	1861	1992	2414				545.397	0.6262		545.354	0.64794		545.354	0.58247
355	2537	1915	1920	1811	1891	2464				545.497	0.61196		545.453	0.6347		545.453	0.57631
356	2570	1861	1885	1823	1952	2385				545.597	0.59341		545.553	0.62533		545.553	0.5685
357	2542	1847	1978	1787	1981	2417				545.697	0.57307		545.653	0.60141		545.653	0.56837
358	2512	1924	1974	1748	1925	2518				545.797	0.56284		545.753	0.57267		545.753	0.5578
359	2523	1861	1872	1836	1874	2433				545.897	0.53887		545.854	0.55238		545.854	0.5439
360	2521	1858	1930	1772	1805	2302				545.997	0.51301		545.953	0.52144		545.953	0.53473
361	2554	1871	1809	1760	1862	2437				546.097	0.48574		546.053	0.50953		546.053	0.50991
362	2515	1814	1855	1727	1819	2451				546.197	0.46727		546.153	0.49885		546.153	0.50246
363	2492	1782	1847	1636	1825	2405				546.297	0.44784		546.253	0.48005		546.253	0.50161
364	2540	1864	1798	1729	1800	2380				546.397	0.42764		546.354	0.46131		546.354	0.50628
365	2510	1755	1837	1554	1794	2379				546.497	0.41555		546.453	0.44418		546.453	0.50884
366	2505	1782	1794	1675	1777	2371				546.597	0.39972		546.553	0.42935		546.553	0.5028
367	2460	1724	1740	1653	1758	2388				546.697	0.38653		546.653	0.42637		546.653	0.49761
368	2498	1774	1749	1754	1752	2390				546.797	0.38212		546.753	0.42707		546.753	0.501
369	2502	1720	1643	1643	1787	2365				546.897	0.37317		546.854	0.4152		546.854	0.49437
370	2501	1775	1690	1568	1726	2372				546.997	0.3604		546.953	0.41784		546.953	0.49589
371	2482	1748	1733	1608	1637	2326				547.097	0.36197		547.053	0.41282		547.053	0.49302
372	2484	1659	1604	1528	1673	2380				547.197	0.3489		547.153	0.40103		547.153	0.49019
373	2451	1693	1616	1544	1688	2361				547.297	0.34252		547.253	0.40601		547.253	0.48335
374	2491	1763	1621	1513	1690	2310				547.397	0.34639		547.354	0.40616		547.354	0.4751
375	2427	1765	1647	1504	1644	2342				547.497	0.34456		547.453	0.39729		547.453	0.47355
376	2463	1646	1556	1536	1570	2368				547.597	0.34894		547.553	0.38972		547.553	0.46688
377	2421	1683	1686	1455	1628	2331				547.697	0.34269		547.653	0.38617		547.653	0.48291
378	2400	1658	1608	1482	1592	2408				547.797	0.34004		547.753	0.38453		547.753	0.49005
379	2399	1663	1568	1469	1562	2444				547.897	0.34052		547.854	0.38674		547.854	0.48282
380	2356	1645	1595	1401	1560	2383				547.997	0.3318		547.953	0.38676		547.953	0.47682
381	2361	1617	1522	1439	1506	2371				548.097	0.33822		548.053	0.38887		548.053	0.47844
382	2330	1631	1560	1326	1533	2349				548.197	0.34043		548.153	0.38071		548.153	0.47878
383	2313	1571	1547	1392	1531	2220				548.297	0.34385		548.253	0.38362		548.253	0.47496
384	2242	1464	1515	1272	1428	2190				548.397	0.35038		548.354	0.38183		548.354	0.47143
385	2094	1431	1501	1302	1369	2111				548.497	0.33784		548.453	0.37194		548.453	0.46632
386	1947	1228	1419	1224	1346	1798				548.597	0.32602		548.553	0.375		548.553	0.46711
387	1618	1060	1317	1088	1184	1540				548.697	0.33086		548.653	0.36294		548.653	0.45734
388	1306	890	1147	845	1017	1223				548.797	0.32958		548.753	0.36862		548.753	0.45273
389	975	686	946	630	825	926				548.897	0.32522		548.854	0.36899		548.854	0.45271
390	674	457	640	418	540	686				548.997	0.33058		548.953	0.37272		548.953	0.4502
391	439	309	455	258	337	423				549.097	0.33117		549.053	0.37791		549.053	0.45665
392	260	174	300	164	204	234				549.197	0.32454		549.153	0.37357		549.153	0.46502
393	147	108	166	80	118	136				549.297	0.32349		549.253	0.37623		549.253	0.45851
394	86	75	112	42	67	122				549.397	0.31931		549.354	0.38333		549.354	0.459
395	56	49	62	29	38	73				549.497	0.31724		549.453	0.37231		549.453	0.45018
396	41	40	42	24	32	52				549.597	0.31983		549.553	0.36475		549.553	0.44396
397	36	32	34	33	32	43				549.697	0.31536		549.653	0.35998		549.653	0.4368
398	37	27	38	27	29	36				549.797	0.30991		549.753	0.34658		549.753	0.4364
399	29	39	27	18	24	50				549.897	0.31151		549.854	0.34876		549.854	0.43778
400	28	17	27	24	25	46				549.997	0.31173		549.953	0.35788		549.953	0.4395
401	28	27	23	25	22	32				550.097	0.31307		550.053	0.36132		550.053	0.43056
402	29	17	28	17	22	40				550.197	0.31674		550.153	0.36307		550.153	0.43901
403	24	29	22	19	19	38				550.297	0.31814		550.253	0.37041		550.253	0.45371
404	25	33	32	14	14	35				550.397	0.32612		550.354	0.3639		550.354	0.45743
405	22	25	24	13	19	28				550.497	0.32995		550.453	0.36347		550.453	0.45515
406	24	20	24	16	15	25				550.597	0.3344		550.553	0.3526		550.553	0.4498
407	24	21	19	20	15	26				550.697	0.33988		550.653	0.35291		550.653	0.45001
408	20	25	18	14	17	32				550.797	0.3457		550.753	0.36696		550.753	0.45162
409	26	17	23	14	13	37				550.897	0.35521		550.854	0.38213		550.854	0.45313
410	22	18	17	9	16	26				550.997	0.35487		550.953	0.39827		550.953	0.45234
411	21	19	24	16	15	25				551.097	0.35307		551.053	0.39989		551.053	0.4575
412	21	22	11	17	9	32				551.197	0.34466		551.153	0.37542		551.153	0.46312
413	20	19	18	12	17	19				551.297	0.35054		551.253	0.36466		551.253	0.46241
414	18	20	19	15	14	30				551.397	0.3478		551.354	0.37894		551.354	0.45343
415	19	18	12	15	15	30				551.497	0.34783		551.453	0.3819		551.453	0.46478
416	19	24	18	12	10	26				551.597	0.34808		551.553	0.37914		551.553	0.47127
417	17	29	12	12	12	21				551.697	0.34791		551.653	0.366		551.653	0.46512
418	17	19	16	10	7	18				551.797	0.34428		551.753	0.36968		551.753	0.4647
419	16	15	20	7	18	16				551.897	0.34551		551.854	0.36505		551.854	0.4689
420	17	16	19	11	18	27				551.997	0.34464		551.953	0.36513		551.953	0.48736
421	17	24	12	17	11	23				552.097	0.34334		552.053	0.36659		552.053	0.48735
422	17	19	12	13	12	31				552.197	0.3488		552.153	0.38286		552.153	0.49166
423	17	12	14	7	7	20				552.297	0.35373		552.253	0.37689		552.253	0.49995
424	15	19	10	11	14	27				552.397	0.35346		552.354	0.38446		552.354	0.50314
425	19	12	7	4	9	22				552.497	0.34517		552.453	0.37423		552.453	0.49861
426	15	15	6	7	10	16				552.597	0.33946		552.553	0.36769		552.553	0.50205
427	15	10	16	7	13	18				552.697	0.33721		552.653	0.3697		552.653	0.50249
428	13	16	13	7	9	15				552.797	0.34811		552.753	0.37266		552.753	0.5058
429	16	13	11	6	17	25				552.897	0.35158		552.854	0.37299		552.854	0.50123
430	14	17	12	18	7	26				552.997	0.35831		552.953	0.36951		552.953	0.50257
431	14	12	5	10	13	14				553.097	0.35449		553.053	0.37298		553.053	0.51054
432	13	19	11	10	14	19				553.197	0.35829		553.153	0.37149		553.153	0.5098
433	14	14	9	12	5	22				553.297	0.34939		553.253	0.3774		553.253	0.51187
434	13	13	5	15	8	21				553.397	0.35176		553.354	0.3742		553.354	0.51673
435	14	7	7	10	7	23				553.497	0.36119		553.453	0.37554		553.453	0.51569
436	15	12	13	4	9	17				553.597	0.35793		553.553	0.38778		553.553	0.52015
437	10	7	12	12	4	18				553.697	0.36152		553.653	0.39565		553.653	0.51967
438	13	12	7	6	9	15				553.797	0.36184		553.753	0.39359		553.753	0.52139
439	13	9	10	13	8	12				553.897	0.35321		553.854	0.38678		553.854	0.52352
440	12	8	9	7	12	28				553.997	0.35802		553.953	0.39023		553.953	0.52904
441	14	10	10	11	10	19				554.097	0.35766		554.053	0.38306		554.053	0.52255
442	11	10	10	7	7	21				554.197	0.3608		554.153	0.37523		554.153	0.52586
443	11	11	14	10	8	21				554.297	0.36189		554.253	0.38465		554.253	0.53086
444	8	12	5	10	15	13				554.397	0.35815		554.354	0.37983		554.354	0.53972
445	10	10	5	11	9	9				554.497	0.36454		554.453	0.38376		554.453	0.54077
446	12	16	13	11	9	19				554.597	0.36384		554.553	0.39436		554.553	0.54477
447	10	6	7	10	8	18				554.697	0.36416		554.653	0.40513		554.653	0.54786
448	11	8	14	8	5	16				554.797	0.37372		554.753	0.40496		554.753	0.55632
449	11	7	9	5	3	17				554.897	0.37803		554.854	0.39754		554.854	0.55959
450	12	7	8	12	6	14				554.997	0.38235		554.953	0.40421		554.953	0.55304
451	11	7	8	8	5	14				555.097	0.38768		555.053	0.4021		555.053	0.55329
452	10	14	6	5	4	18				555.197	0.39172		555.153	0.39959		555.153	0.55691
453	10	9	9	3	13	12				555.297	0.38839		555.253	0.41195		555.253	0.56182
454	10	8	5	12	6	13				555.397	0.36493		555.354	0.41904		555.354	0.55722
455	11	7	7	9	10	14				555.497	0.34151		555.453	0.42449		555.453	0.56177
456	10	10	8	6	7	9				555.597	0.34526		555.553	0.41982		555.553	0.56143
457	10	18	9	12	2	9				555.697	0.3961		555.653	0.42269		555.653	0.55976
458	11	17	9	6	6	10				555.797	0.40789		555.753	0.43326		555.753	0.55492
459	9	12	4	6	9	22				555.897	0.42241		555.854	0.45064		555.854	0.58006
460	11	10	8	14	8	13				555.997	0.42927		555.953	0.44966		555.953	0.60598
461	10	6	5	5	8	15				556.097	0.4313		556.053	0.45002		556.053	0.60945
462	9	11	4	10	7	10				556.197	0.42435		556.153	0.42253		556.153	0.60155
463	10	12	9	3	8	13				556.297	0.41246		556.253	0.41608		556.253	0.59229
464	9	5	10	7	4	16				556.397	0.42169		556.354	0.43054		556.354	0.58622
465	11	9	9	7	5	7				556.497	0.43465		556.453	0.44144		556.453	0.57902
466	10	12	6	13	5	8				556.597	0.44082		556.553	0.44068		556.553	0.57067
467	8	7	7	6	7	10				556.697	0.43889		556.653	0.43556		556.653	0.58243
468	7	6	6	5	7	21				556.797	0.44633		556.753	0.43784		556.753	0.5738
469	8	9	8	5	6	15				556.897	0.44159		556.854	0.44973		556.854	0.57716
470	10	4	4	7	7	12				556.997	0.44019		556.953	0.46444		556.953	0.59183
471	8	3	3	8	2	15				557.097	0.43026		557.053	0.45743		557.053	0.59725
472	9	8	5	6	9	19				557.197	0.43879		557.153	0.44507		557.153	0.59798
473	8	8	8	8	6	9				557.297	0.44781		557.253	0.4353		557.253	0.5901
474	11	12	13	5	6	12				557.397	0.44855		557.354	0.44748		557.354	0.59468
475	9	6	5	7	5	9				557.497	0.45376		557.453	0.45022		557.453	0.60014
476	8	7	5	7	2	10				557.597	0.44563		557.553	0.44869		557.553	0.60109
477	7	7	8	6	4	13				557.697	0.44446		557.653	0.45323		557.653	0.59765
478	9	8	8	6	6	16				557.797	0.44783		557.753	0.46242		557.753	0.59449
479	7	5	5	10	2	12				557.897	0.45821		557.854	0.46662		557.854	0.60591
480	9	9	9	6	1	9				557.997	0.47153		557.953	0.47598		557.953	0.60912
481	9	4	10	6	4	10				558.097	0.47402		558.053	0.47658		558.053	0.60917
482	10	10	3	11	5	9				558.197	0.47432		558.153	0.48272		558.153	0.6064
483	10	8	9	6	6	8				558.297	0.48091		558.253	0.48584		558.253	0.59883
484	10	6	10	3	3	13				558.397	0.48254		558.354	0.47832		558.354	0.61411
485	8	14	3	7	4	12				558.497	0.47823		558.453	0.47882		558.453	0.62328
486	7	8	5	4	7	7				558.597	0.47835		558.553	0.4752		558.553	0.62416
487	7	7	6	5	7	14				558.697	0.48395		558.653	0.47724		558.653	0.61829
488	11	8	5	12	6	14				558.797	0.48773		558.753	0.4676		558.753	0.61546
489	8	11	9	7	6	14				558.897	0.49003		558.854	0.48854		558.854	0.61471
490	8	12	14	5	4	12				558.997	0.5021		558.953	0.49572		558.953	0.61795
491	9	8	10	5	4	11				559.097	0.50752		559.053	0.49067		559.053	0.62394
492	8	12	7	4	2	11				559.197	0.50818		559.153	0.48638		559.153	0.6348
493	10	5	11	9	5	12				559.297	0.50287		559.253	0.49165		559.253	0.62774
494	9	11	6	15	9	13				559.397	0.50751		559.354	0.51011		559.354	0.63376
495	9	7	6	7	7	13				559.497	0.52006		559.453	0.52246		559.453	0.6299
496	12	11	12	5	6	19				559.597	0.52488		559.553	0.52692		559.553	0.6323
497	10	13	14	8	3	13				559.697	0.52041		559.653	0.51655		559.653	0.64183
498	13	4	11	7	2	8				559.797	0.51258		559.753	0.51429		559.753	0.64051
499	12	5	4	6	5	7				559.897	0.51381		559.854	0.52048		559.854	0.62452
500	12	8	5	8	7	12				559.997	0.52211		559.953	0.54099		559.953	0.61345
501	38	10	7	8	5	13				560.097	0.52632		560.053	0.54924		560.053	0.61933
502	60	17	8	14	4	15				560.197	0.53541		560.153	0.5543		560.153	0.63012
503	52	4	6	3	7	15				560.297	0.54251		560.253	0.55102		560.253	0.63621
504	53	34	15	28	15	24				560.397	0.55662		560.354	0.55328		560.354	0.63584
505	55	40	47	37	39	58				560.497	0.55988		560.453	0.55959		560.453	0.64054
506	45	40	61	43	52	74				560.597	0.57023		560.553	0.56743		560.553	0.6454
507	46	43	47	45	58	68				560.697	0.57873		560.653	0.5772		560.653	0.64085
508	42	58	27	43	50	61				560.797	0.58369		560.753	0.57006		560.753	0.63232
509	39	53	39	24	49	56				560.897	0.58894		560.854	0.58128		560.854	0.63434
510	34	35	59	31	61	57				560.997	0.59178		560.953	0.5804		560.953	0.64416
511	37	37	42	35	45	68				561.097	0.59995		561.053	0.5837		561.053	0.64862
512	33	47	34	24	0	0				561.197	0.60207		561.153	0.58972		561.153	0.64429
										561.297	0.60154		561.253	0.59777		561.253	0.63483
										561.397	0.59572		561.354	0.59442		561.354	0.63852
										561.497	0.60646		561.453	0.5996		561.453	0.63792
										561.597	0.61021		561.553	0.59877		561.553	0.63331
										561.697	0.62066		561.653	0.60135		561.653	0.62567
										561.797	0.61829		561.753	0.59596		561.753	0.62391
										561.897	0.6207		561.854	0.61489		561.854	0.6256
										561.997	0.62182		561.953	0.60456		561.953	0.62806
										562.097	0.61687		562.053	0.60222		562.053	0.62334
										562.197	0.61797		562.153	0.61253		562.153	0.62532
										562.297	0.62163		562.253	0.61761		562.253	0.6252
										562.397	0.6188		562.354	0.62383		562.354	0.63449
										562.497	0.627		562.453	0.63135		562.453	0.63806
										562.597	0.62763		562.553	0.64105		562.553	0.63315
										562.697	0.62865		562.653	0.63516		562.653	0.6359
										562.797	0.6283		562.753	0.62627		562.753	0.64134
										562.897	0.63071		562.854	0.62738		562.854	0.63752
										562.997	0.63279		562.953	0.62411		562.953	0.6345
										563.097	0.62905		563.053	0.63758		563.053	0.64023
										563.197	0.61941		563.153	0.64078		563.153	0.63639
										563.297	0.61768		563.253	0.63846		563.253	0.63933
										563.397	0.62279		563.354	0.64773		563.354	0.6322
										563.497	0.62548		563.453	0.6457		563.453	0.64132
										563.597	0.62915		563.553	0.64484		563.553	0.65288
										563.697	0.6312		563.653	0.64403		563.653	0.65402
										563.797	0.63606		563.753	0.65441		563.753	0.6514
										563.897	0.64078		563.854	0.65426		563.854	0.64842
										563.997	0.6419		563.953	0.65044		563.953	0.65945
										564.097	0.65016		564.053	0.64359		564.053	0.66035
										564.197	0.64846		564.153	0.64155		564.153	0.64518
										564.297	0.64373		564.253	0.63176		564.253	0.64369
										564.397	0.64517		564.354	0.63292		564.354	0.63845
										564.497	0.6469		564.453	0.6397		564.453	0.64015
										564.597	0.63996		564.553	0.62788		564.553	0.64908
										564.697	0.63257		564.653	0.6235		564.653	0.64902
										564.797	0.62958		564.753	0.61963		564.753	0.64444
										564.897	0.62714		564.854	0.62598		564.854	0.64469
										564.997	0.62699		564.953	0.62324		564.953	0.6486
										565.097	0.62178		565.053	0.62476		565.053	0.64577
										565.197	0.61945		565.153	0.62203		565.153	0.64357
										565.297	0.62525		565.253	0.61777		565.253	0.63998
										565.397	0.62406		565.354	0.61597		565.354	0.63396
										565.497	0.6171		565.453	0.61107		565.453	0.64078
										565.597	0.60541		565.553	0.61371		565.553	0.64128
										565.697	0.59489		565.653	0.6161		565.653	0.65109
										565.797	0.58549		565.753	0.60788		565.753	0.64371
										565.897	0.57407		565.854	0.60348		565.854	0.6448
										565.997	0.57886		565.953	0.58984		565.953	0.64959
										566.097	0.57481		566.053	0.58799		566.053	0.65542
										566.197	0.56134		566.153	0.58598		566.153	0.64806
										566.297	0.56089		566.253	0.58499		566.253	0.64111
										566.397	0.55934		566.354	0.58348		566.354	0.64005
										566.497	0.55431		566.453	0.57102		566.453	0.63691
										566.597	0.55445		566.553	0.55451		566.553	0.63417
										566.697	0.55278		566.653	0.56734		566.653	0.6238
										566.797	0.54807		566.753	0.56304		566.753	0.61988
										566.897	0.5585		566.854	0.55993		566.854	0.62745
										566.997	0.55519		566.953	0.55714		566.953	0.6305
										567.097	0.54711		567.053	0.55887		567.053	0.63107
										567.197	0.53043		567.153	0.55648		567.153	0.63402
										567.297	0.52113		567.253	0.55023		567.253	0.63267
										567.397	0.52229		567.354	0.5592		567.354	0.64008
										567.497	0.51597		567.453	0.54105		567.453	0.64359
										567.597	0.52049		567.553	0.53277		567.553	0.63866
										567.697	0.51749		567.653	0.52849		567.653	0.64156
										567.797	0.51933		567.753	0.52037		567.753	0.64376
										567.897	0.51171		567.854	0.51262		567.854	0.64471
										567.997	0.49732		567.953	0.51165		567.953	0.64362
										568.097	0.49149		568.053	0.50606		568.053	0.64532
										568.197	0.50013		568.153	0.51168		568.153	0.641
										568.297	0.49077		568.253	0.51272		568.253	0.63458
										568.397	0.48182		568.354	0.51026		568.354	0.62621
										568.497	0.48734		568.453	0.50902		568.453	0.61706
										568.597	0.48816		568.553	0.49529		568.553	0.62952
										568.697	0.48477		568.653	0.49683		568.653	0.6321
										568.797	0.49014		568.753	0.48821		568.753	0.63101
										568.897	0.49063		568.854	0.48994		568.854	0.62438
										568.997	0.48558		568.953	0.49827		568.953	0.62169
										569.097	0.47989		569.053	0.49507		569.053	0.62652
										569.197	0.47992		569.153	0.49088		569.153	0.62449
										569.297	0.47767		569.253	0.49827		569.253	0.62
										569.397	0.48438		569.354	0.49043		569.354	0.62746
										569.497	0.48484		569.453	0.47414		569.453	0.62418
										569.597	0.48223		569.553	0.46972		569.553	0.61898
										569.697	0.48206		569.653	0.47234		569.653	0.62422
										569.797	0.48246		569.753	0.46928		569.753	0.62071
										569.897	0.47683		569.854	0.47721		569.854	0.61158
										569.997	0.49099		569.953	0.47873		569.953	0.6158
										570.097	0.48822		570.053	0.48279		570.053	0.61848
										570.197	0.48789		570.153	0.48513		570.153	0.6254
										570.297	0.47917		570.253	0.49173		570.253	0.62005
										570.397	0.47679		570.354	0.48202		570.354	0.61285
										570.497	0.47678		570.453	0.47718		570.453	0.61925
										570.597	0.4674		570.553	0.48744		570.553	0.62071
										570.697	0.45746		570.653	0.47144		570.653	0.62513
										570.797	0.4572		570.753	0.46691		570.753	0.63178
										570.897	0.4604		570.854	0.47724		570.854	0.63108
										570.997	0.47044		570.953	0.4919		570.953	0.61855
										571.097	0.46973		571.053	0.48037		571.053	0.62636
										571.197	0.45941		571.153	0.47625		571.153	0.63383
										571.297	0.45995		571.253	0.4768		571.253	0.62339
										571.397	0.46074		571.354	0.47728		571.354	0.62549
										571.497	0.46507		571.453	0.47937		571.453	0.61772
										571.597	0.46819		571.553	0.48261		571.553	0.62074
										571.697	0.45827		571.653	0.48196		571.653	0.61543
										571.797	0.46256		571.753	0.4777		571.753	0.61124
										571.897	0.45059		571.854	0.4856		571.854	0.62009
										571.997	0.45262		571.953	0.48712		571.953	0.62397
										572.097	0.46173		572.053	0.47872		572.053	0.62369
										572.197	0.45384		572.153	0.48249		572.153	0.6094
										572.297	0.4586		572.253	0.48425		572.253	0.60126
										572.397	0.45186		572.354	0.49004		572.354	0.60987
										572.497	0.46146		572.453	0.48047		572.453	0.61678
										572.597	0.4588		572.553	0.48432		572.553	0.61714
										572.697	0.46713		572.653	0.49386		572.653	0.61394
										572.797	0.46233		572.753	0.48681		572.753	0.61876
										572.897	0.4643		572.854	0.48384		572.854	0.61914
										572.997	0.46779		572.953	0.48538		572.953	0.60988
										573.097	0.47244		573.053	0.48138		573.053	0.60606
										573.197	0.46892		573.153	0.48688		573.153	0.61421
										573.297	0.46572		573.253	0.49627		573.253	0.61207
										573.397	0.46832		573.354	0.47794		573.354	0.61567
										573.497	0.47157		573.453	0.47134		573.453	0.61646
										573.597	0.46018		573.553	0.47085		573.553	0.61439
										573.697	0.46664		573.653	0.47753		573.653	0.60814
										573.797	0.46043		573.753	0.4747		573.753	0.60546
										573.897	0.45777		573.854	0.46804		573.854	0.60313
										573.997	0.45495		573.953	0.47564		573.953	0.59925
										574.097	0.4575		574.053	0.47957		574.053	0.59128
										574.197	0.46724		574.153	0.47291		574.153	0.59609
										574.297	0.46474		574.253	0.47841		574.253	0.59722
										574.397	0.46272		574.354	0.47691		574.354	0.59711
										574.497	0.45435		574.453	0.48271		574.453	0.59715
										574.597	0.45616		574.553	0.47763		574.553	0.59266
										574.697	0.46673		574.653	0.48187		574.653	0.5922
										574.797	0.47012		574.753	0.46852		574.753	0.59642
										574.897	0.46225		574.854	0.48498		574.854	0.59672
										574.997	0.45922		574.953	0.47977		574.953	0.59935
										575.097	0.46038		575.053	0.47974		575.053	0.60384
										575.197	0.47014		575.153	0.47152		575.153	0.61062
										575.297	0.46802		575.253	0.46837		575.253	0.60222
										575.397	0.46363		575.354	0.46321		575.354	0.59905
										575.497	0.46904		575.453	0.46869		575.453	0.60098
										575.597	0.46898		575.553	0.46907		575.553	0.60851
										575.697	0.47573		575.653	0.48377		575.653	0.60506
										575.797	0.4785		575.753	0.48325		575.753	0.59929
										575.897	0.47735		575.854	0.48386		575.854	0.60882
										575.997	0.48726		575.953	0.49135		575.953	0.60949
										576.097	0.49255		576.053	0.47961		576.053	0.59627
										576.197	0.49052		576.153	0.47408		576.153	0.59602
										576.297	0.48299		576.253	0.48035		576.253	0.59588
										576.397	0.47622		576.354	0.47883		576.354	0.59674
										576.497	0.46759		576.453	0.48439		576.453	0.59921
										576.597	0.46815		576.553	0.47281		576.553	0.60756
										576.697	0.46951		576.653	0.46673		576.653	0.60415
										576.797	0.47037		576.753	0.46803		576.753	0.60302
										576.897	0.46185		576.854	0.47455		576.854	0.59971
										576.997	0.45768		576.953	0.46571		576.953	0.59604
										577.097	0.46297		577.053	0.45401		577.053	0.59113
										577.197	0.46219		577.153	0.45753		577.153	0.59181
										577.297	0.45594		577.253	0.46393		577.253	0.58897
										577.397	0.45828		577.354	0.46698		577.354	0.57745
										577.497	0.4626		577.453	0.46288		577.453	0.58528
										577.597	0.46617		577.553	0.46264		577.553	0.59216
										577.697	0.46587		577.653	0.45832		577.653	0.5922
										577.797	0.45746		577.753	0.46333		577.753	0.5829
										577.897	0.46166		577.854	0.47092		577.854	0.58589
										577.997	0.46444		577.953	0.46436		577.953	0.58362
										578.097	0.46244		578.053	0.46191		578.053	0.58724
										578.197	0.46228		578.153	0.46789		578.153	0.58939
										578.297	0.46981		578.253	0.46716		578.253	0.58931
										578.397	0.46492		578.354	0.47432		578.354	0.59633
										578.497	0.4744		578.453	0.46629		578.453	0.59282
										578.597	0.47285		578.553	0.47481		578.553	0.59798
										578.697	0.47031		578.653	0.47649		578.653	0.58736
										578.797	0.46141		578.753	0.48195		578.753	0.58762
										578.897	0.46928		578.854	0.47204		578.854	0.58805
										578.997	0.46302		578.953	0.4651		578.953	0.5833
										579.097	0.46054		579.053	0.47214		579.053	0.58156
										579.197	0.45627		579.153	0.47329		579.153	0.574
										579.297	0.45275		579.253	0.46655		579.253	0.57328
										579.397	0.4633		579.354	0.4711		579.354	0.57036
										579.497	0.4692		579.453	0.4722		579.453	0.58607
										579.597	0.46564		579.553	0.47332		579.553	0.58923
										579.697	0.46105		579.653	0.4664		579.653	0.60026
										579.797	0.47211		579.753	0.47062		579.753	0.60754
										579.897	0.46702		579.854	0.47566		579.854	0.60118
										579.997	0.47164		579.953	0.47841		579.953	0.59071
										580.097	0.47207		580.053	0.47598		580.053	0.58777
										580.197	0.47099		580.153	0.46968		580.153	0.58088
										580.297	0.47318		580.253	0.47635		580.253	0.5848
										580.397	0.48067		580.354	0.4859		580.354	0.58101
										580.497	0.47494		580.453	0.47403		580.453	0.57884
										580.597	0.47482		580.553	0.46755		580.553	0.58433
										580.697	0.475		580.653	0.46153		580.653	0.58768
										580.797	0.46661		580.753	0.45903		580.753	0.59192
										580.897	0.46351		580.854	0.45783		580.854	0.59011
										580.997	0.46075		580.953	0.46274		580.953	0.59197
										581.097	0.4648		581.053	0.46578		581.053	0.59812
										581.197	0.4628		581.153	0.46933		581.153	0.59199
										581.297	0.45995		581.253	0.47302		581.253	0.58886
										581.397	0.46215		581.354	0.46709		581.354	0.58065
										581.497	0.46162		581.453	0.46572		581.453	0.58473
										581.597	0.45903		581.553	0.4646		581.553	0.58056
										581.697	0.46659		581.653	0.47737		581.653	0.57961
										581.797	0.4763		581.753	0.47828		581.753	0.57382
										581.897	0.47398		581.854	0.4701		581.854	0.57806
										581.997	0.47056		581.953	0.46522		581.953	0.57865
										582.097	0.47143		582.053	0.46813		582.053	0.58047
										582.197	0.46827		582.153	0.46495		582.153	0.57731
										582.297	0.46423		582.253	0.46072		582.253	0.58872
										582.397	0.45585		582.354	0.45454		582.354	0.59702
										582.497	0.45222		582.453	0.47715		582.453	0.59657
										582.597	0.45702		582.553	0.49134		582.553	0.59296
										582.697	0.46076		582.653	0.48743		582.653	0.61569
										582.797	0.46611		582.753	0.48411		582.753	0.62786
										582.897	0.46863		582.854	0.48867		582.854	0.62498
										582.997	0.47693		582.953	0.48911		582.953	0.61634
										583.097	0.47985		583.053	0.48066		583.053	0.61188
										583.197	0.47836		583.153	0.47964		583.153	0.61142
										583.297	0.48414		583.253	0.48949		583.253	0.61146
										583.397	0.48094		583.354	0.49794		583.354	0.60325
										583.497	0.47564		583.453	0.48549		583.453	0.60563
										583.597	0.47135		583.553	0.47944		583.553	0.60928
										583.697	0.46911		583.653	0.47203		583.653	0.61198
										583.797	0.48395		583.753	0.46832		583.753	0.60273
										583.897	0.47329		583.854	0.47291		583.854	0.59284
										583.997	0.46721		583.953	0.47791		583.953	0.5985
										584.097	0.46855		584.053	0.48246		584.053	0.60241
										584.197	0.46309		584.153	0.48419		584.153	0.60042
										584.297	0.46976		584.253	0.48172		584.253	0.59824
										584.397	0.46692		584.354	0.46437		584.354	0.60965
										584.497	0.45944		584.453	0.45762		584.453	0.61441
										584.597	0.45827		584.553	0.45445		584.553	0.61013
										584.697	0.45601		584.653	0.45781		584.653	0.60033
										584.797	0.45966		584.753	0.46539		584.753	0.59445
										584.897	0.45925		584.854	0.46715		584.854	0.60032
										584.997	0.45925		584.953	0.46049		584.953	0.60425
										585.097	0.45524		585.053	0.45971		585.053	0.60519
										585.197	0.46273		585.153	0.46088		585.153	0.59728
										585.297	0.46664		585.253	0.46086		585.253	0.59362
										585.397	0.46282		585.354	0.46217		585.354	0.59086
										585.497	0.46269		585.453	0.46639		585.453	0.60299
										585.597	0.45908		585.553	0.45421		585.553	0.59965
										585.697	0.44764		585.653	0.45603		585.653	0.60162
										585.797	0.4495		585.753	0.46881		585.753	0.58474
										585.897	0.4477		585.854	0.45761		585.854	0.58416
										585.997	0.45288		585.953	0.44887		585.953	0.58315
										586.097	0.45181		586.053	0.4627		586.053	0.58714
										586.197	0.45034		586.153	0.45202		586.153	0.58952
										586.297	0.44937		586.253	0.45544		586.253	0.59371
										586.397	0.44765		586.354	0.45597		586.354	0.58899
										586.497	0.44965		586.453	0.45892		586.453	0.59024
										586.597	0.44224		586.553	0.46298		586.553	0.59167
										586.697	0.4443		586.653	0.44533		586.653	0.60116
										586.797	0.44858		586.753	0.4565		586.753	0.59889
										586.897	0.44996		586.854	0.44381		586.854	0.59472
										586.997	0.45512		586.953	0.44099		586.953	0.58363
										587.097	0.44694		587.053	0.44196		587.053	0.57426
										587.197	0.44132		587.153	0.43649		587.153	0.57533
										587.297	0.43097		587.253	0.44214		587.253	0.58129
										587.397	0.43414		587.354	0.43932		587.354	0.58698
										587.497	0.43306		587.453	0.43194		587.453	0.59248
										587.597	0.43237		587.553	0.43045		587.553	0.59041
										587.697	0.42904		587.653	0.43196		587.653	0.59161
										587.797	0.44306		587.753	0.4294		587.753	0.5856
										587.897	0.44598		587.854	0.44311		587.854	0.58377
										587.997	0.44818		587.953	0.45724		587.953	0.59239
										588.097	0.45443		588.053	0.45049		588.053	0.6041
										588.197	0.45625		588.153	0.44489		588.153	0.60574
										588.297	0.45443		588.253	0.44273		588.253	0.60916
										588.397	0.44873		588.354	0.44707		588.354	0.59762
										588.497	0.44134		588.453	0.45094		588.453	0.59359
										588.597	0.44736		588.553	0.44812		588.553	0.58632
										588.697	0.44447		588.653	0.44362		588.653	0.59166
										588.797	0.44441		588.753	0.43997		588.753	0.58694
										588.897	0.44234		588.854	0.43872		588.854	0.58917
										588.997	0.44462		588.953	0.4288		588.953	0.57861
										589.097	0.44957		589.053	0.43006		589.053	0.56667
										589.197	0.43978		589.153	0.43129		589.153	0.56736
										589.297	0.44567		589.253	0.43511		589.253	0.57138
										589.397	0.44331		589.354	0.44417		589.354	0.5778
										589.497	0.45195		589.453	0.44643		589.453	0.57691
										589.597	0.45573		589.553	0.43582		589.553	0.58062
										589.697	0.45544		589.653	0.43432		589.653	0.58797
										589.797	0.46277		589.753	0.44339		589.753	0.58168
										589.897	0.45913		589.854	0.44748		589.854	0.58117
										589.997	0.45151		589.953	0.45864		589.953	0.59136
										590.097	0.46132		590.053	0.45199		590.053	0.59871
										590.197	0.46048		590.153	0.4445		590.153	0.59199
										590.297	0.46337		590.253	0.44863		590.253	0.58717
										590.397	0.46377		590.354	0.452		590.354	0.59346
										590.497	0.46491		590.453	0.45826		590.453	0.59112
										590.597	0.46032		590.553	0.45174		590.553	0.59931
										590.697	0.45612		590.653	0.43851		590.653	0.60665
										590.797	0.45674		590.753	0.4524		590.753	0.59534
										590.897	0.4549		590.854	0.45055		590.854	0.58184
										590.997	0.45578		590.953	0.44985		590.953	0.59707
										591.097	0.44611		591.053	0.44981		591.053	0.60612
										591.197	0.45043		591.153	0.44662		591.153	0.59397
										591.297	0.4479		591.253	0.44797		591.253	0.58463
										591.397	0.44848		591.354	0.45132		591.354	0.58379
										591.497	0.4442		591.453	0.43966		591.453	0.59072
										591.597	0.44192		591.553	0.44337		591.553	0.58356
										591.697	0.44049		591.653	0.44601		591.653	0.58595
										591.797	0.44038		591.753	0.44325		591.753	0.58914
										591.897	0.44086		591.854	0.4348		591.854	0.58983
										591.997	0.43734		591.953	0.43794		591.953	0.58804
										592.097	0.43778		592.053	0.43904		592.053	0.58648
										592.197	0.44321		592.153	0.45497		592.153	0.58443
										592.297	0.4426		592.253	0.45326		592.253	0.57981
										592.397	0.44297		592.354	0.44559		592.354	0.58841
										592.497	0.45207		592.453	0.44656		592.453	0.58259
										592.597	0.44566		592.553	0.44917		592.553	0.57919
										592.697	0.44925		592.653	0.45049		592.653	0.58376
										592.797	0.45065		592.753	0.44237		592.753	0.58824
										592.897	0.45048		592.854	0.44992		592.854	0.58166
										592.997	0.44901		592.953	0.45257		592.953	0.57999
										593.097	0.45161		593.053	0.44684		593.053	0.58369
										593.197	0.45099		593.153	0.44454		593.153	0.58159
										593.297	0.4451		593.253	0.44843		593.253	0.58205
										593.397	0.43472		593.354	0.44947		593.354	0.58035
										593.497	0.44021		593.453	0.45388		593.453	0.57971
										593.597	0.44278		593.553	0.45159		593.553	0.58522
										593.697	0.45053		593.653	0.44503		593.653	0.58501
										593.797	0.45791		593.753	0.44622		593.753	0.58713
										593.897	0.45731		593.854	0.44753		593.854	0.58631
										593.997	0.46174		593.953	0.45045		593.953	0.58114
										594.097	0.45612		594.053	0.44559		594.053	0.57265
										594.197	0.44879		594.153	0.448		594.153	0.57398
										594.297	0.44779		594.253	0.4407		594.253	0.57658
										594.397	0.45015		594.354	0.44178		594.354	0.58182
										594.497	0.45261		594.453	0.44595		594.453	0.5774
										594.597	0.45757		594.553	0.44981		594.553	0.57496
										594.697	0.45386		594.653	0.44278		594.653	0.58381
										594.797	0.45198		594.753	0.4383		594.753	0.58841
										594.897	0.4521		594.854	0.43828		594.854	0.58419
										594.997	0.44977		594.953	0.44474		594.953	0.58235
										595.097	0.45178		595.053	0.44682		595.053	0.58044
										595.197	0.45398		595.153	0.44944		595.153	0.57579
										595.297	0.46173		595.253	0.45913		595.253	0.57271
										595.397	0.4588		595.354	0.44908		595.354	0.58113
										595.497	0.45944		595.453	0.44196		595.453	0.58885
										595.597	0.46		595.553	0.44325		595.553	0.58822
										595.697	0.4649		595.653	0.4469		595.653	0.58624
										595.797	0.46565		595.753	0.44085		595.753	0.59342
										595.897	0.46292		595.854	0.43947		595.854	0.59652
										595.997	0.45701		595.953	0.44731		595.953	0.59026
										596.097	0.45343		596.053	0.45223		596.053	0.59024
										596.197	0.45768		596.153	0.45574		596.153	0.58653
										596.297	0.45305		596.253	0.44406		596.253	0.59224
										596.397	0.45389		596.354	0.43392		596.354	0.59151
										596.497	0.44878		596.453	0.43654		596.453	0.58149
										596.597	0.44855		596.553	0.44452		596.553	0.57057
										596.697	0.44224		596.653	0.44862		596.653	0.58643
										596.797	0.45215		596.753	0.44858		596.753	0.59092
										596.897	0.45573		596.854	0.44627		596.854	0.58795
										596.997	0.45055		596.953	0.43708		596.953	0.58433
										597.097	0.44336		597.053	0.43936		597.053	0.582
										597.197	0.449		597.153	0.44848		597.153	0.56983
										597.297	0.45768		597.253	0.45166		597.253	0.57057
										597.397	0.45495		597.354	0.4474		597.354	0.57721
										597.497	0.45345		597.453	0.44895		597.453	0.58874
										597.597	0.46072		597.553	0.45294		597.553	0.59164
										597.697	0.46297		597.653	0.44571		597.653	0.59039
										597.797	0.45735		597.753	0.44463		597.753	0.59324
										597.897	0.45992		597.854	0.44283		597.854	0.59049
										597.997	0.45304		597.953	0.44246		597.953	0.58308
										598.097	0.46119		598.053	0.44294		598.053	0.56879
										598.197	0.46044		598.153	0.44376		598.153	0.56226
										598.297	0.452		598.253	0.43801		598.253	0.56494
										598.397	0.44795		598.354	0.43674		598.354	0.56895
										598.497	0.45162		598.453	0.44162		598.453	0.57228
										598.597	0.45131		598.553	0.44286		598.553	0.57768
										598.697	0.44354		598.653	0.4483		598.653	0.58349
										598.797	0.44913		598.753	0.45906		598.753	0.58595
										598.897	0.45285		598.854	0.45468		598.854	0.59669
										598.997	0.46158		598.953	0.44648		598.953	0.59207
										599.097	0.46163		599.053	0.44501		599.053	0.58278
										599.197	0.45756		599.153	0.44922		599.153	0.57366
										599.297	0.45328		599.253	0.43876		599.253	0.57966
										599.397	0.45602		599.354	0.43653		599.354	0.58461
										599.497	0.45469		599.453	0.44357		599.453	0.57388
										599.597	0.4537		599.553	0.4499		599.553	0.58887
										599.697	0.45628		599.653	0.44618		599.653	0.58893
										599.797	0.45806		599.753	0.44108		599.753	0.58223
										599.897	0.45896		599.854	0.44736		599.854	0.5862
										599.997	0.45581		599.953	0.44732		599.953	0.57951
										600.097	0.45332		600.053	0.44783		600.053	0.57237
